# Supplementary material for: First Description of the Underwater Sounds in the Mediterranean Monk Seal Monachus monachus in Greece: Towards Establishing a Vocal Repertoire
Source: Animals (Basel). 2023 Mar 14;13(6):1048. doi: 10.3390/ani13061048 (PMC10044229; doi:10.3390/ani13061048)
Supplement: Supplementary file 1 [file animals-13-01048-s001.zip]

Archive with 19 entries (19 files):
- Allcalltypes.xlsx
- bark.wav
- clap.wav
- croak.wav
- cry.wav
- gloo.wav
- gloogloo.wav
- groan.wav
- growl.wav
- hiccups.wav
- knock.wav
- moan.wav
- rumble.wav
- scream.wav
- squeak.wav
- whine.wav
- whoo.wav
- wom.wav
- wop.wav
