# Supplementary material for: First Description of the Underwater Sounds in the Mediterranean Monk Seal Monachus monachus in Greece: Towards Establishing a Vocal Repertoire
Source: Animals (Basel). 2023 Mar 14;13(6):1048. doi: 10.3390/ani13061048 (PMC10044229; doi:10.3390/ani13061048)
Supplement: Supplementary file 1 [file animals-13-01048-s001.zip › Allcalltypes.xlsx]

## Sheet: Harmonic calls
calltype	dur	f0	Fmax	Q25	Q50	Q75	excF
bark	0.463013	327	327	293	468	779	60
bark	0.344727	112	909	261	543	785	10
bark	0.517578	203	406	296	511	804	70
bark	0.419922	134	936	387	705	882	20
bark	0.325195	104	839	511	721	850	30
bark	0.569336	210	411	363	473	721	100
bark	0.676	131	139	142	244	436	40
bark	0.320312	110	220	218	231	453	23
bark	0.371094	127	250	215	301	522	35
bark	0.390625	127	239	242	317	637	35
bark	0.371094	111	672	269	527	691	30
bark	0.222656	135	263	263	339	678	49
bark	0.179687	111	251	242	308	512	44
bark	0.347656	138	279	266	436	713	36
bark	0.390625	134	137	174	274	616	60
bark	0.3125	137	282	325	573	764	47
bark	0.449219	117	138	234	506	771	60
bark	0.339843	102	209	201	239	549	10
bark	0.261719	130	263	226	269	419	50
bark	0.242187	156	156	209	392	629	60
bark	0.390625	143	281	269	436	585	40
bark	0.328125	138	279	269	427	567	60
bark	0.402344	87	215	266	495	750	30
bark	0.210937	197	392	298	392	699	90
bark	0.25	188	188	204	379	565	100
bark	0.300782	158	158	250	468	756	70
bark	0.3125	172	172	180	341	476	70
bark	0.300781	117	223	242	495	761	50
bark	0.300781	113	231	239	559	815	40
bark	0.570312	108	215	316	493	773	50
bark	0.328125	116	355	360	506	705	50
bark	0.46875	85	158	223	395	670	16
bark	0.458985	144	290	270	313	702	50
bark	0.298828	144	290	266	376	664	50
bark	0.339843	161	161	263	476	732	90
bark	0.40039	193	193	263	497	775	80
bark	0.370117	174	174	312	608	839	20
bark	0.379883	150	150	452	1025	1321	38
bark	0.339844	137	274	274	495	750	18
bark	0.3125	125	247	253	589	847	14
bark	0.308594	121	247	253	436	645	18
bark	0.171875	148	296	290	414	737	53
bark	0.199219	113	344	317	355	489	86
bark	0.171875	136	683	398	570	721	24
bark	0.203	110	110	191	643	1208	43
bark	0.27	117	352	293	465	745	28
bark	0.17	114	344	269	462	662	32
bark	0.210937	119	600	444	600	799	20
bark	0.182007	156	156	279	446	619	65
bark	0.207031	151	301	301	452	597	38
bark	0.410157	85	169	209	371	697	9
bark	0.261719	128	261	212	352	624	25
bark	0.539062	129	250	253	538	874	70
bark	0.203125	119	247	231	344	570	64
bark	0.515625	160	160	254	371	775	43
bark	1.71094	139	277	278	617	877	13
bark	0.59	157	305	224	344	769	31
bark	0.4	153	305	158	308	582	30
bark	0.43	293	239	333	753		21
bark	0.43	166	166	174	331	651	22
bark	0.51	152	302	265	524	795	15
bark	0.32	151	301	266	457	820	20
bark	1.47656	141	279	300	655	877	22
bark	0.65625	129	259	257	496	804	40
bark	0.695312	148	148	273	577	815	25
bark	0.460937	152	153	166	314	662	54
bark	0.554688	169	169	174	336	697	34
bark	0.601563	157	157	157	304	740	33
bark	0.352	153	153	172	339	697	31
bark	0.484375	169	169	223	500	796	45
bark	0.398437	128	387	301	425	659	21
bark	0.835938	170	379	312	573	815	40
bark	0.320312	150	301	452	1143	1421	36
bark	0.220704	166	166	296	500	872	30
bark	0.269531	204	204	215	419	656	31
bark	0.519532	102	199	209	317	527	54
bark	0.21875	119	236	333	473	645	37
bark	0.230468	113	672	355	635	796	24
bark	0.25	93	629	446	662	845	21
bark	0.460937	206	411	355	616	850	80
bark	0.230468	105	425	382	549	796	40
bark	0.230469	210	527	339	532	689	40
bark	0.230469	247	740	370	620	750	30
bark	0.3125	131	387	269	430	683	58
bark	0.34375	172	855	500	726	866	19
bark	0.257813	162	500	344	538	834	31
bark	0.421875	191	1133	567	823	1127	50
bark	0.273438	188	188	430	791	1135	53
bark	0.296875	159	645	441	635	775	19
bark	0.3125	166	651	497	656	807	11
bark	0.599609	120	185	207	398	648	100
bark	0.669922	115	227	231	395	573	23
bark	0.290039	111	215	279	446	656	45
bark	0.240234	114	226	312	462	640	41
bark	0.290039	88	177	263	511	667	20
bark	0.459961	115	226	236	457	570	14
bark	0.229492	121	484	247	479	651	31
bark	0.25	123	495	274	497	702	26
bark	0.209961	124	387	263	403	543	23
bark	0.229492	130	392	403	656	845	26
bark	0.19043	135	392	392	549	780	26
bark	0.219727	127	511	387	516	715	14
bark	0.371093	166	166	172	333	807	41
bark	0.640625	156	156	165	436	637	65
bark	0.390625	158	158	177	371	627	67
bark	0.304688	140	279	279	457	710	33
bark	0.226563	145	290	285	446	737	34
bark	0.320313	132	261	263	374	616	75
bark	0.366943	96	193	204	387	678	31
bark	0.275025	121	239	242	379	664	25
bark	0.291992	100	201	293	495	769	15
bark	0.284058	118	242	253	473	829	22
bark	0.276001	125	995	263	519	869	34
bark	0.708984	99	196	199	290	449	20
bark	0.300049	129	392	301	492	651	48
bark	0.317138	129	511	374	527	772	40
bark	0.580078	238	476	279	475	713	40
bark	0.33789	230	376	379	551	764	143
bark	0.469726	199	500	487	662	861	70
bark	0.25	140	554	263	468	624	15
bark	0.242187	136	538	296	549	713	16
bark	0.28	271	541	277	527	699	39
bark	0.324219	166	166	174	339	675	75
bark	0.36914	129	258	247	395	675	44
bark	0.345703	145	433	250	433	675	30
bark	0.334961	145	145	166	436	753	26
bark	0.356445	135	263	242	366	656	22
bark	0.323242	126	126	244	441	764	25
bark	0.28125	123	123	247	511	759	34
bark	0.210937	179	382	220	392	645	57
bark	0.332031	115	115	204	460	831	18
bark	1.40625	196	196	227	406	777	39
bark	0.304688	177	527	215	392	565	37
bark	0.25	89	177	183	296	462	62
bark	0.290039	137	137	139	271	546	90
bark	0.379883	154	296	274	363	511	51
bark	0.459961	153	153	156	317	664	31
bark	0.359375	178	360	274	366	527	33
bark	0.308594	129	446	277	422	567	66
bark	0.609375	132	261	269	476	643	24
bark	0.441406	148	293	296	535	812	13
bark	0.417968	102	309	218	317	516	43
bark	0.328125	113	339	341	538	672	25
bark	0.300782	117	349	336	462	678	44
bark	0.46875	118	360	242	359	605	35
bark	0.421875	133	253	253	384	637	61
bark	0.296875	107	328	296	527	791	21
bark	0.308594	245	495	452	584	734	67
bark	0.269531	118	118	247	506	726	40
bark	0.300781	113	339	298	403	592	18
bark	0.378907	103	301	290	419	608	25
bark	0.378906	129	263	269	411	624	62
bark	0.359375	150	288	269	298	554	81
bark	0.410156	135	134	183	403	705	46
bark	0.417969	139	145	177	382	586	60
bark	0.421875	110	532	446	619	850	24
bark	0.3125	106	527	333	600	807	20
bark	0.277343	127	253	263	522	715	20
bark	0.300781	118	118	134	427	734	49
bark	1.21875	274	274	277	465	597	160
bark	1.04688	279	279	279	355	576	260
bark	0.53125	148	567	306	578	713	56
bark	3.17969	137.2	137.2	138.6	159.4	275.8	74
bark	0.3125	158	158	180	290	438	125
bark	0.351562	107	306	296	446	672	51
bark	0.28125	99	99	199	306	462	74
bark	0.492188	156	156	266	460	694	43
bark	0.320313	127	253	247	392	702	51
bark	0.34375	166	166	166	296	546	71
bark	0.310546	102	201	239	514	812	31
bark	0.359375	107	958	436	645	866	21
bark	0.390625	126	890	406	702	874	25
bark	0.490234	97	192	216	331	469	40
bark	0.490235	118	239	244	481	732	61
bark	0.330078	118	242	344	541	777	45
bark	0.71875	109	213	227	713	917	46
bark	0.25	133	266	277	608	807	60
bark	0.339844	119	960	468	624	880	10
bark	0.32	112	452	446	570	810	22
bark	0.34	129	909	524	702	907	25
bark	0.45	108	538	411	541	810	15
bark	0.38	122	492	484	624	877	19
bark	0.33	111	557	444	559	783	19
bark	0.38	128	516	487	602	791	28
bark	0.441406	95	191	309	465	783	13
bark	0.320312	138	137	139	304	492	41
bark	0.4375	96	193	231	409	689	23
bark	0.347656	133	263	263	465	678	18
bark	0.25	182	366	371	565	861	44
bark	0.269531	100	199	301	411	597	34
bark	0.292969	100	199	285	452	613	14
bark	0.261719	115	231	247	468	597	16
bark	0.742188	108	215	304	462	729	66
bark	0.300781	129	392	263	481	729	88
bark	0.289063	107	438	301	444	664	41
bark	0.300781	140	139	220	419	689	38
bark	0.339844	123	374	247	382	702	31
bark	1.2793	104	201	199	267	454	31
bark	0.361328	131	131	255	422	664	58
bark	0.359375	127	253	250	384	584	72
bark	0.339844	118	239	239	366	527	49
bark	0.221	105	212	226	325	543	30
bark	0.339844	117	239	290	481	686	28
bark	0.328125	116	471	336	535	780	26
bark	0.457	123	243	246	348	415	31
bark	0.71875	112	226	224	333	647	27
bark	0.460937	138	277	253	352	616	60
bark	0.679687	127	255	222	273	392	65
bark	0.470704	129	244	234	261	384	78
bark	0.398437	102	207	218	484	635	39
bark	0.390625	121	247	258	487	689	42
bark	0.300781	129	532	296	543	775	59
bark	0.339844	129	519	384	557	726	37
bark	0.480469	123	123	135	277	631	36
bark	0.380859	115	231	220	242	479	47
bark	0.619141	134	134	209	275	515	42
bark	0.679688	92	181	181	236	384	34
bark	1.0293	132	271	273	417	737	93
bark	0.738282	119	406	316	438	627	33
bark	0.679688	107	218	309.5	507.3	703.1	12
bark	0.800781	131	266	325	543	802	37
bark	0.380859	108	212	223	331	516	45
bark	0.720703	115	115	228	344	530	63
bark	0.919921	112	111	238	397	620	43
bark	0.400391	140	282	290	511	713	64
bark	0.293	157	479	441	489	619	39
bark	0.178	151	452	290	457	586	43
bark	0.419922	131	131	134	199	347	78
bark	0.378906	118	239	239	363	613	49
bark	0.359375	170	169	285	495	764	65
bark	0.417969	122	244	331	473	683	48
bark	0.449218	100	608	320	611	764	27
bark	0.441406	117	341	277	457	726	29
bark	0.460938	109	322	317	468	737	27
bark	0.441406	109	341	328	460	794	49
bark	0.429687	119	231	226	247	387	42
bark	0.449219	137	137	261	427	858	42
bark	1.32812	102	203.8	203.8	281.9	412.4	23
bark	0.628906	129	259	243	351	680	35
bark	0.671875	125	125	129	251	510	55
bark	0.339843	134	134	218	288	616	57
bark	0.234	115	115	223	349	597	37
bark	0.371094	146	425	301	446	629	79
bark	0.820313	98	286	251	348	571	38
bark	0.328125	127	384	261	392	697	54
bark	0.359375	106	212	231	433	753	45
bark	0.453125	134	266	282	462	812	57
bark	0.410156	139	139	277	438	713	21
bark	0.429687	121	250	255	562	874	85
bark	0.359375	139	139	274	438	812	46
bark	0.382813	97	290	279	379	495	32
bark	0.472656	97	304	301	403	574	23
bark	0.207	119	360	336	567	812	44
bark	0.289	124	376	436	611	759	47
bark	0.273	125	231	244	296	390	78
bark	0.421875	125	253	333	444	729	47
bark	0.28125	92	826	279	468	826	29
bark	0.429688	133	675	460	680	810	63
bark	0.390625	199	804	403	702	810	38
bark	0.410157	133	764	559	769	866	34
bark	0.980468	169	899	366	742	890	90
bark	0.367188	114	223	231	484	850	25
bark	0.410156	121	247	279	532	815	32
bark	0.3125	129	258	263	309	600	33
bark	0.273437	139	277	282	341	643	18
bark	0.257813	89	269	277	401	637	35
bark	0.625	83	83	110	174	409	24
bark	0.625	102	102	185	293	495	55
bark	0.398438	115	115	244	460	761	52
bark	0.382812	124	258	263	419	651	51
bark	0.439453	305	608	317	616	893	49
bark	0.378906	153	767	452	767	866	46
bark	0.332031	145	145	236	317	586	77
bark	0.390625	164	164	177	309	629	93
bark	0.261719	161	161	172	339	664	66
bark	0.339844	158	158	166	304	608	99
bark	0.257813	158	158	228	328	672	74
bark	0.320312	156	156	166	285	452	61
bark	0.410157	166	166	188	360	689	91
bark	0.292968	158	158	201	444	742	81
bark	0.238281	172	172	236	538	785	78
bark	0.429687	133	266	234	288	683	66
bark	0.300781	150	150	218	309	734	93
bark	0.4375	102	102	185	215	597	63
bark	0.300781	146	296	242	290	433	76
bark	0.609375	111	411	212	199	218	23
bark	0.37	181	176	300	399	547	58
bark	0.39	191	406	366	409	541	119
bark	0.390625	174	174	196	360	549	86
bark	0.382813	193	193	226	576	785	59
bark	0.53125	140	285	231	290	433	51
bark	0.602	141	281	204	281	371	51
bark	0.59375	128	255	228	285	724	49
bark	0.406	134	134	156	366	691	64
scream	0.238281	1528	1528				90
scream	0.402344	963	963				260
scream	0.160156	1453	1453				30
scream	0.643067	936	936				70
scream	0.295899	702	702				100
scream	0.480469	1248	1248				470
scream	0.257813	1736	1736				180
scream	0.309082	812	812				190
scream	0.25	1028	1028				200
scream	0.484375	2131	2131				50
scream	0.269531	1943	1943				190
scream	0.199218	1430	1430				60
scream	1.44043	1238	1238				50
scream	0.382813	656	656				250
scream	0.203125	818	818				64
scream	0.441406	1741	1741				130
scream	0.25	892	892				150
scream	0.460938	1135	1135				300
scream	0.578125	546	546				21
groan	1.30078	94	189	196.4	417.8	744.2
groan	0.516602	115	344	263	406	660
groan	1.49219	73.3	73.3	208.2	429.3	721.3
groan	0.480469	94	94	188	320	562
groan	0.740234	86	183	185	336	767
groan	0.410157	97	193	134	215	355
groan	0.371093	92	185	153	228	366
groan	0.390625	96	96	96	134	220
groan	0.240234	132	250	231	328	446
groan	0.211	155	282	285	333	449
groan	0.240234	155	306	306	371	462
groan	0.313	121	250	247	298	368
groan	0.269531	214	430	288	395	454
groan	0.300781	141	296	274	384	484
groan	0.570313	176	142	165	331	476
groan	0.46875	100	100	118	310	480
groan	0.835937	83	166	223	383	585
groan	0.539062	88	157	152	226	394
groan	0.46875	88	242	220	314	551
groan	0.570313	66	141	138	379	656
groan	0.359375	55	234	212	300	493
groan	0.269531	55	266	223	309	541
groan	0.320312	59	177	183	301	457
groan	0.259766	55	328	231	414	554
groan	0.5	115	115	230	336	452
groan	0.375	59	59	196	352	471
groan	0.414063	65	127	201	328	570
groan	0.351562	67	274	201	274	479
groan	0.820313	46	92.8	94.2	151.4	575.3
groan	0.398438	107	107	259	541	1076
groan	0.613281	97	309	215	290	344
groan	0.701172	48	248	197	275	352
groan	0.519532	122	309	258	363	500
groan	0.625	40	56	61	148	450
groan	0.65625	43	91	196	290	524
groan	0.6875	56	87	99	195	464
groan	0.75	89	258	196	266	425
groan	0.640625	57	104	91	115	524
groan	0.429687	53	207	209	271	395
groan	0.726562	67	129	130	259	488
groan	1.24023	61	61.2	133.2	226.7	448.1
groan	0.519532	53	267	227	339	589
groan	0.490235	57	131	207	395	664
groan	0.321	76	226	204	357	662
groan	0.558593	68	68	119	191	341
groan	0.480468	53	137	137	209	347
groan	0.441407	56	279	164	277	442
groan	0.378906	54	255	148	242	341
groan	0.390625	53	53	158	282	484
groan	0.378906	60	107	139	288	516
groan	0.371094	56	56	153	242	325
groan	0.46875	56	56	114	266	506
groan	0.238282	110	110	150	239	484
groan	0.578	45	99	99	327	748
groan	0.472656	93	185	177	271	442
groan	0.519531	68	168	164	251	351
groan	0.726562	38	188	174	262	500
groan	0.459107	105	207	218	325	586
groan	0.679688	169	169	148	195	348
groan	0.386719	44	96	148	266	422
groan	0.300782	59	59	91	215	597
groan	0.351563	93	271	266	371	584
groan	0.171875	91	91	177	322	419
groan	0.328125	118	102	107	150	366
groan	0.429687	117	118	118	325	472
groan	0.238281	101	209	250	457	2742
groan	0.380859	34	371	283	366	430
groan	0.410156	63	118	126	201	449
groan	0.371093	40	153	139	188	296
groan	0.4375	44	118	86	121	172
groan	0.601562	67	67	90	219	415
groan	0.773437	61	224	183	250	321
groan	0.259765	85	161	164	209	368
groan	0.332	53	204	242	296	524
groan	1.26953	33	97.5	83.4	153.4	271.8
groan	0.339844	53	279	234	279	317
groan	0.28125	37	107	118	231	535
groan	0.469	51	234	199	279	387
glouglou	0.681	132	238	215	283	485
glouglou	0.37	101	204	201	293	554
glouglou	2.037	150	150	170	318	629
glouglou	0.143	64	61	131	239	325
glouglou	1.9	155	155	167	285	513
glouglou	0.692	170	170	181	356	658
glouglou	0.529	99	99	114	208	419
glouglou	3	155	177.9	183	334.1	551
glouglou	0.294	137	137	148	271	406
glouglou	0.342	70	269	145	271	425
glouglou	0.41	136	136	148	313	585
glouglou	0.291	137	137	145	271	508
glouglou	0.27	125	132	113	255	406
glouglou	0.342	189	390	191	392	737
glouglou	0.335	168	340	239	387	584
glouglou	0.36	111	221	169	261	476
glouglou	0.289	132	132	142	339	543
glouglou	0.261	114	226	131	231	398
glouglou	0.271	118	232	188	268	465
glouglou	0.221	113	113	126	226	457
glouglou	0.398	99	99	125	254	574
glouglou	0.5	100	100	145	262	582
glouglou	0.3	104	207	145	196	277
glouglou	0.389	101	206	195	219	496
glouglou	0.435	121	234	222	247	460
glouglou	0.384	102	102	172	290	403
glouglou	0.268	94	277	188	279	530
glouglou	1.163	98	194	175	270	400
glouglou	0.93	93	183	118	184	360
glouglou	0.475	121	240	164	244	328
glouglou	0.237	100	100	126	242	691
glouglou	0.429	97	299	201	298	523
glouglou	0.465	101	302	228	331	612
glouglou	0.171	118	118	123	204	274
glouglou	0.249	79	314	228	336	452
glouglou	0.283	65	325	185	363	611
glouglou	0.269	110	128	231	449	662
glouglou	0.78	110	110	219	335.7	472
glouglou	0.478	136	274	231	411	785
glou	0.379883	86	174	145	204	382	79
glou	3.33008	133	131	137	156	508	49
glou	0.211	150	150	145	161	549	30
glou	0.28	150	150	150	231	473	65
glou	0.208984	129	129	209	527	624	111
glou	0.291016	131	131	207	398	613	58
glou	0.271484	131	131	142	368	594	104
glou	0.298828	126	126	139	322	589	33
glou	0.28125	131	131	209	484	605	38
glou	0.160156	129	570	300	500	600	88
glou	0.291015	131	131	164	417	573	45
glou	0.261719	96	382	333	468	721	48
glou	0.160156	91	91	107	172	328	91
glou	0.298829	131	131	137	374	573	58
glou	0.28125	131	131	142	395	586	38
glou	0.361328	131	131	158	395	581	113
glou	0.410156	131	131	172	538	713	90
glou	0.388671	129	129	129	285	414	82
glou	0.390625	131	131	145	379	492	52
glou	0.339844	126	126	142	344	683	76
glou	0.308593	132	134	137	357	570	31
glou	0.300782	123	123	121	360	581	72
glou	0.261719	123	123	129	371	624	78
glou	0.371094	126	126	134	382	597	77
glou	0.261719	134	401	250	406	624	80
glou	0.230469	177	209	188	215	336	71
glou	0.320313	124	123	129	236	565	43
glou	0.351562	131	131	134	250	527	44
glou	0.273437	82	131	150	344	546	32
glou	0.382812	85	131	164	387	559	20
glou	0.349609	137.368	263	274	414	581	32
glou	0.390625	64	64	88	406	643	63
glou	0.359375	73	139	145	269	524	68
glou	0.140625	120	120	130	200	350	101
glou	0.312	61	53	139	344	742	43
glou	0.40625	51	51	115	309	637	38
glou	0.217773	118	118	118	183	328	224
glou	0.398437	86	113	107	134	277	120
glou	0.242188	160	160	180	310	590	129
glou	0.480469	66	86	109	219	637	25
glou	0.328125	67	139	148	236	621	19
glou	0.179687	85	166	166	253	430	71
glou	0.533325	90	88	90	95	183	36
glou	0.199219	118	231	231	349	570	95
glou	0.179687	145	398	322	387	489	167
glou	0.183594	134	134	139	161	398	115
glou	0.289063	102	102	201	304	481	128
glou	0.179688	98	139	118	145	215	131
glou	0.160156	97	193	183	209	624	48
glou	0.191406	75	145	118	161	269	53
glou	0.160156	86	161	161	220	279	44
glou	0.269531	84	172	134	183	263	60
glou	0.242188	96	96	113	220	527	88
glou	0.320312	150	150	169	263	449	101
glou	0.399414	69	69	80	107	201	211
glou	0.378906	96	96	94	110	395	58
glou	0.158203	85	166	156	183	290	50
glou	0.369141	96	96	107	199	306	66
glou	0.259766	123	123	139	306	349	100
glou	0.25	86	86	102	177	258	58
glou	0.441407	57	118	94	118	174	149
glou	0.730469	65	131	142	207	274	31
glou	0.351563	65	61	72	148	322	60
glou	0.238281	87	172	113	177	258	70
glou	0.25	91	183	183	209	312	48
glou	0.25	143	88	312	438	584	114
glou	0.421875	131	131	139	199	414	219
glou	0.335937	131	131	139	228	452	33
glou	0.320313	148	148	156	401	619	70
glou	0.429688	131	131	139	376	578	43
glou	0.515625	123	123	129	220	602	65
glou	0.46875	129	129	134	193	592	33
glou	0.40625	126	126	129	212	576	49
glou	0.367188	150	150	150	263	608	52
glou	0.375	150	150	153	398	713	60
glou	0.21875	102	102	123	236	543	52
cry	1.39844	161	323.6	241.5	420.5	730.1	80
cry	1.44141	310	301	177	317	532	60
cry	1.92188	175	398.3	205.2	401	648.6	60
cry	0.519531	196	196	195	242	569	340
cry	0.730469	491	491	306	503	822	160
cry	1.03906	171	349	196	347	496	37
cry	3.21094	121	243.5	245.2	437	788.9	50
cry	0.773437	699	699	218	643	812	20
cry	0.292969	397	742	398	619	753	31
cry	3.62109	240	689.7	648	724.7	862.6	120
cry	4.03906	106.8	106.8	179.6	371.1	678.2	110
cry	3.23047	95.2	95.2	160.1	342.8	713.2	50
cry	1.33984	261	261	261	353.2	767.1	230
cry	1.81836	261.7	261.7	275.8	379.5	680.3	250
cry	1.76953	113	222	224	331	615	50
cry	0.738281	401	401	371	410	732	90
cry	0.589844	366	366	371	452	748	60
cry	0.507812	247	247	144	246	279	39
cry	0.46875	458	458	335	574	820	49
cry	0.570313	441	441	293	436	648	87
cry	1.14844	269	357	329	432	741	110
cry	0.381104	471	471	344	538	823	50
cry	0.366211	366	366	236	376	694	110
cry	1.33594	142	142	172	506	833	40
croak	0.480469	210	406	411	576	866	160
croak	0.398438	65	282	444	1033	1588	17
croak	0.320312	70	306	274	387	594	40
croak	0.25	123	436	301	436	565	60
croak	0.509765	65	250	247	476	697	24
croak	0.230468	106	645	374	570	742	44
croak	0.490234	103	209	213	297	546	14
croak	0.299805	149	298	285	331	581	39
croak	0.549804	179	180	178	271	480	40
croak	0.808594	66	321	257	407	635	25
croak	0.243653	80	296	266	333	465	34
croak	0.660156	68	68	69	129	347	50
croak	0.773438	69	157	158	281	530	41
croak	0.421875	78	164	126	169	240	62
croak	0.594	67	135	153	283	584	22
croak	0.351563	69	166	176	288	383	32
croak	0.335937	74	150	156	282	419	29
croak	0.463013	171	337	250	345	535	33
croak	0.580078	54	158	139	187	317	30
croak	0.509765	58	115	161	228	322	30
croak	0.44043	143	320	301	333	627	63
croak	0.540039	129	588	314	550	675	46
croak	0.639649	82	332	227	336	567	13
croak	0.460938	148	148	209	288	392	79
croak	0.640625	68	204	205	273	387	20
croak	0.25	63	177	183	325	2489	36
croak	0.4375	73	142	161	247	425	38
croak	0.25	71	263	269	371	608	25
croak	0.449218	73	279	242	325	535	24
croak	0.429687	77	617	286	461	608
croak	0.484375	93	387	180	363	427	62
croak	0.421875	141	489	386	526	734	99
whine	0.939454	130	129.8				60
whine	1.00977	156	156				18
whine	0.541016	201	201				80
whine	0.580079	139	139				30
whine	0.550781	176	176				37
whine	0.273438	134	134				48
whine	1.10156	118	118				120
whine	1.375	73.3	73.3				44
whine	0.484375	72	72				35
whine	1.25	81.4	81.4				120
whine	0.734375	204	204				60
whine	0.609532	177	177				90
whine	0.493164	157	157				80
whine	0.371093	80	80				48
whine	0.28418	150	150				37
whine	0.290039	123	123				31
whine	0.640625	138	138				31
whine	0.628906	139	139				50
whine	0.558594	127	127
whine	0.390625	156	156				100
whine	0.21875	123	123				30
whine	0.890625	137	137				50
whine	0.343	174	174				70
whine	0.8125	121	121				17
whine	0.445313	161	161				64
whine	0.242066	177	177				50
whine	0.275024	183	183				70
whine	0.445313	209	209				51
whine	0.359375	113	113				19
whine	0.476562	161	161				73
whine	0.8125	148	148				67
whine	1.00781	185	185				93
whine	0.578125	96	96				24
whine	0.399414	59	59				36
whine	0.617187	104	215				36
whine	0.75	121	121				110
whine	0.460938	129	129				100
whine	1.03906	139.2	139.2				70
whine	0.808594	231	231				60
whine	0.839843	52	156				9
whine	1.48828	44	88.8				9
whine	1.25781	50	156				11
whine	0.939453	213	213				60
whine	0.78125	91	183				21
whine	0.84961	113	113				41
whine	0.367187	83	83				29
whine	0.539062	126	126				16
wom	0.25	91	91	96	150	457	24
wom	0.230468	86	86	91	177	543	21
wom	0.230468	151	309	161	298	492	53
wom	0.320313	86	86	91	247	597	55
wom	0.367188	69	69	72	121	656	67
wom	0.34375	69	69	75	99	363	80
wom	0.351563	72	72	78	333	769	33
wom	0.239257	139	139	145	322	602	59
wom	0.580079	44	44	55	176	518	54
wom	0.619141	48	48	55	127	409	47
wom	0.341797	69	69	75	102	392	54
wom	0.28125	129	129	131	244	702	50
wom	0.429688	64	64	113	403	707	46
wom	0.351563	94	94	134	274	705	37
wom	0.25	112	113	166	479	769	20
wom	0.210937	150	139	231	689	855	59
wom	0.230957	94	94	102	306	788	46
wom	0.206054	107	107	145	597	839	47
wom	0.334961	88	88	123	532	775	48
wom	0.195312	120	120	120	150	290	82
wom	0.262207	129	129	129	150	511	48
wom	0.339844	69	69	69	86	161	75
wom	0.371	144	145	150	395	998	32
wom	0.308594	147	148	150	204	705	93
wom	0.191407	117	118	129	387	829	87
wom	0.25	130	134	129	209	710	76
wom	0.210938	111	113	107	129	479	46
wom	0.210938	111	107	118	301	807	137
wom	0.121094	140	139	107	150	209	199
wom	0.238282	64	64	69	253	791	90
wom	0.207031	69	69	86	366	791	20
wom	0.378907	58	56	83	258	640	35
wom	0.230469	102	102	142	312	640	18
wom	0.398437	84	83	122	380	784	30
wom	0.460937	77	78	86	131	508	29
wom	0.359375	61	61	99	180	538	28
wom	0.210937	82	80	86	193	705	61
wom	0.298829	88	86	107	457	812	61
wom	0.230469	91	91	220	689	861	23
wom	0.375	83	137	134	177	325	33
wom	0.359375	45	45	145	317	718	32
wom	0.34375	123	123	183	549	812	31
woop	0.124023	265	479	290	500	705	88
woop	0.132324	237	457	317	468	726	42
woop	0.136719	349	349	344	376	699	83
woop	0.213867	427	427	401	454	802	93
woop	0.377929	457	457	438	479	791	131
woop	0.1875	317	317	306	360	764	74
woop	0.203125	269	269	250	379	511	66
woop	0.410156	313	629	322	608	635	120
woop	0.25	425	425	387	425	608	110
woop	0.191406	322	322	322	398	549	117
woop	0.140625	320	320	330	570	710	69
woop	0.217774	146	285	269	296	543	48
woop	0.320312	177	177	188	360	565	86
woop	0.212242	268	532	279	532	764	31
woop	0.21225	268	260	260	410	710	54
woop	0.254689	274	274	274	479	732	53
woop	0.244079	287	570	290	567	654	24
woop	0.254692	279	279	285	452	672	36
woop	0.222862	279	279	436	742	893	47
woop	0.233467	296	592	306	576	748	66
woop	0.254688	258	516	274	522	802	34
woop	0.222862	258	785	366	732	791	38
woop	0.26	339	339	333	489	694	56
whoo	0.189453	635	635				360
whoo	0.269531	549	549				60
whoo	0.179688	549	549				60
whoo	0.320313	514	514				45
whoo	0.269531	621	621				64
whoo	0.210937	207	414				80
whoo	0.322021	430	430				60
whoo	0.290039	370	370				60
whoo	0.093	160	306				45
whoo	0.078	270	270				74
whoo	0.109375	386	770				25
whoo	0.210937	290	290				54
whoo	0.208984	296	296				52
whoo	0.203125	392	392				80
whoo	0.25	263	271				80
whoo	0.195313	279	279				50
whoo	0.21875	231	231				60
whoo	0.273438	231	231				40
whoo	0.226562	234	234				30
whoo	0.086	690	1397				70
whoo	0.113	769	769				100
whoo	0.156	732	732				90
whoo	0.179688	530	530				53
whoo	0.208985	535	535				90
whoo	0.179687	538	538				73
whoo	0.160156	565	565				53
whoo	0.179687	554	554				70
whoo	0.226562	414	414				52
whoo	0.106	436	436				96
whoo	0.242188	549	549				69
whoo	0.199219	290	290				50
whoo	0.21875	830	830				69
whoo	0.230469	450	450				29
whoo	0.3125	360	360				44
whoo	0.193359	258	258				102
whoo	0.188	718	718				50
whoo	0.290039	301	301				50
whoo	0.279297	304	304				50
whoo	0.189453	301	301				50
whoo	0.180664	317	317				30
whoo	0.203	430	430				50
whoo	0.240234	220	220				136
whoo	0.140625	360	360				40
whoo	0.160157	322	322				103
whoo	0.171875	322	322				138
whoo	0.082031	312	312				109
whoo	0.156	581	581				53
whoo	0.149	592	592				69
whoo	0.140625	366	366				70
whoo	0.289063	616	616				39
whoo	0.238281	567	567				96
whoo	0.207031	549	549				55
whoo	0.25	549	549				116
whoo	0.261719	551	551				49
whoo	0.160156	538	538				75
whoo	0.191407	500	500				61
whoo	0.128906	554	554				61
whoo	0.160156	320	320				101
whoo	0.137	430	430				228
whoo	0.260254	290	290				62
whoo	0.312012	298	298				36
whoo	0.198	325	325				73
whoo	0.195	506	506				28
whoo	0.36914	506	506				69
whoo	0.41	557	557				106

## Sheet: Noisy calls
calltype	dur	Fmax	Q25	Q50	Q75
growl	0.939453	240.2	215.3	329.7	603.6
growl	1.0293	228.7	212.6	305.5	592.8
growl	1.5	308.1	228.7	364	685
growl	0.800781	221.3	226	357.3	601.5
growl	0.789063	265.1	244.9	356.6	626.4
growl	1.56055	286.6	227.4	320.3	602.9
growl	0.699219	318	266	378	678
growl	2.10938	317.9	213.9	313.5	627.4
growl	1.12109	312.9	399	1040.9	1617.6
growl	1.16992	424.6	325	471	604.2
growl	0.580078	427	430	912	1684
growl	0.839844	307.5	253	329.7	567.9
growl	0.86914	283.9	238.2	308.1	572.6
growl	1.47851	401	402	1011	1671.1
growl	0.570313	539	374	689	1223
growl	0.570312	384	253	386	763
growl	0.890625	345.2	259.7	353.9	565.2
growl	1.08008	304.1	675.6	1454.8	1856.5
growl	0.800781	337.1	638.5	1268.4	1756.9
growl	1.34961	301.4	257.7	329.7	463.6
growl	1.73047	288.6	268.1	318.6	459.9
growl	1.37891	294	243.5	373.4	669.5
growl	1.40039	294	487.1	1372.7	1922.5
growl	1.08008	309.5	306.8	493.2	832.3
growl	1.2793	309.5	306.1	488.5	829.7
growl	1.08008	363.3	266.4	360.6	617
growl	0.429688	364	200	364	480
growl	1.27148	59.2	282.6	582.7	820.9
growl	0.589844	59	239	411	744
growl	1.66992	1142.9	517.1	1023.8	1315.2
growl	0.367187	578	296	497	629
growl	0.710938	1103	567	1069	1277
growl	1.35156	1418.4	705.2	1191.7	1564.5
growl	0.839843	210.6	499.9	1104.9	1419.8
growl	1.87891	1063.8	762.4	1118.7	1376.7
growl	1.23047	189.7	579.3	1056.4	1660.7
growl	0.53125	332	325	495	938
growl	0.570313	193	250	384	686
growl	0.691406	394	317	388	485
growl	0.597656	660	479	663	849
growl	0.851563	811	362	645	814
growl	0.84375	878.8	471.7	717.9	862.6
growl	0.726501	1318.2	1038.3	1220.6	1388.8
growl	0.855682	1250.9	981.1	1215.9	1375.4
growl	0.650391	1126	695	1061	1281
growl	1.23047	236.1	203.8	262.4	418.5
growl	1.62109	818.5	641.2	844.1	1154
growl	1.76172	510	328.3	493.9	648.6
growl	1.33008	1308.8	828.3	1115	1363.3
growl	1.17969	1063.8	831.7	1102.2	1330.3
growl	3.76953	1309	773	1033	1329
growl	1.60938	1050.4	800	1040.3	1212.5
growl	1.41016	1051.7	724.7	1038.9	1287.2
growl	1.25	1084	728.7	1008.6	1217.2
growl	1.15039	1081.3	705.8	1014	1265
growl	1.90039	687	713.9	981.1	1242.1
growl	0.710938
growl	1.50977	1137	643	927	1240
growl	1.44922	906.4	715.3	983.7	1298
growl	1.17969	1195	698.4	1045.7	1334.3
growl	2.20898	896	489	705	869
growl	0.631	1134	717	1061	1296
growl	1.21973	919.8	403	687	851.9
growl	0.729492	211.7	298.4	508.3	722
growl	3.45996	753.6	615	918.5	1466.2
growl	1.75977	1626	630.8	1093.1	1583.3
growl	2.16992	449.8	581.3	1007.3	1528.8
growl	1.91992	713.2	374.8	583.4	787.6
growl	1.7207	713.2	375.1	584.7	787.9
growl	1.55957	201.2	322.9	479.7	739.5
growl	2.33008	409.4	249.9	389.6	542.3
growl	1.87012	164.8	225	458.2	673.9
growl	1.91016	453.5	261.7	426.6	594.8
growl	0.549805	398	273	409	584
growl	1.75977	385.2	266.1	388.2	598.2
growl	2.9502	269.1	268.1	367.7	560.8
growl	1.79004	330.4	267.1	376.1	578.7
growl	3.73047	319.2	264.7	419.7	638.2
growl	1.62988	610.6	258.3	512.7	636.9
growl	1.06934	171.5	320.3	503.3	740.2
growl	0.480469	156	188	344	592
growl	0.660157	360	300	427	655
growl	1.19043	330.4	269.8	425.9	615.7
growl	0.84961	168.9	257.7	365.3	546.4
growl	1.08008	351.2	281.9	401.7	600.9
growl	1.15918	351.2	285.3	373.4	619
growl	1.87988	314.2	290.6	386.5	605.6
growl	1.46973	277.9	257.7	353.9	554.4
growl	1.52051	260	230.1	366.4	631.8
growl	1.87988	305.5	259	399.3	559.5
growl	0.929688	256.3	287.3	437.3	666.1
growl	1.7793	167.8	269.1	478.4	651
growl	0.870117	357.9	320.9	459.5	693.7
growl	1.54004	356.6	263.7	383.8	627.8
growl	0.669922	948	721	829	915
growl	1.12012	975.7	592.1	765.7	902.3
growl	0.5	1402	802	1207	1515
growl	0.878907	475	366.7	529.5	678.9
growl	0.820312	937.3	332.4	579.3	787.9
growl	1.01953	140.6	261.7	526.2	791.3
growl	0.601562	153	215	379	689
growl	0.648437	734	401	680	829
growl	1.67188	973.7	419.2	687.7	907
growl	1.17188	357.9	223.4	333.7	467.6
growl	3.05078	237.2	262.4	508.3	711.2
growl	2.64844	1684.9	729.4	1496.5	1873
growl	1.10156	1005	795	1016	1205
growl	0.582032	811	379	745	859
growl	0.792969	1302	800	1125	1462
growl	1.17188	1189	691.7	1203.8	1807.4
growl	0.421875	1056	571	948	1274
growl	0.679688	1270	672	862	1137
growl	1.27734	609	543	811	1094
growl	0.492187	982	310	655	909
growl	0.601563	997	804	970	1112
growl	0.617188	1039.6	832.3	1020.8	1149.3
growl	0.679688	1034	804	1033	1195
growl	0.828125	862	510.7	831	1061.1
growl	0.40625	842	543	833	979
growl	0.789063	1040	637	900	1152
growl	0.734375	948.8	646.6	906.4	1090.7
growl	0.632813	857	720	890	1196
growl	0.65625	772	580	732	830
growl	0.453125	699	514	715	820
growl	0.382812	847	339	522	845
growl	1.28906	697	409	600	738
growl	0.445312	912	679	862	993
growl	0.6875	293	368	791	1117
growl	1.03125	1092.1	495.9	1067.2	1215.2
growl	0.59375	555	546	736	1137
growl	0.710938	654	581	678	1057
growl	1.26562	1098.1	689	999.9	1206.5
growl	0.617187	314	411	810	1117
growl	0.65625	923	699	899	1170
growl	0.703125	1106	616	864	1052
growl	0.992187	303.4	561.8	847.1	1084
growl	0.695312	1088	623	964	1216
growl	0.445313	1122	461	912	1158
growl	0.554687	983	695	942	1129
growl	0.765625	1055	668	1002	1199
growl	0.445313	1254	434	1038	1293
growl	0.539063	785	468	824	1204
growl	0.609375	422	503	876	1240
growl	0.75	776	531	752	892
growl	0.5	1099	756	1068	1305
growl	0.960938	364	508.7	1004.6	1403.6
growl	1.54688	1291.9	766.4	1146.6	1397.6
growl	0.703125	441	314	499	695
growl	0.585937	368	371	884	1304
growl	1.57031	160.8	332	767.4	1115.6
growl	0.570801	294	244	345	710
growl	1.6958	291.3	237.5	334.4	623.1
growl	0.895996	1053	928	1166	1535
growl	0.547363	129	123	172	656
growl	0.700196	427	285	421	722
growl	2.46973	389.2	242.5	365.7	494.9
growl	1.18945	544.3	444.1	688.3	1040.3
growl	1.16016	508.7	460.2	729.4	1164.8
growl	1.20996	594.8	416.5	672.9	1104.9
growl	1.16016	590.1	481.1	712.6	1089.4
growl	3.20996	318.6	364.8	668.8	1006
growl	0.88086	1049.7	722	1126.4	1462.9
growl	0.339844	1006	686	882	1014
growl	0.439453	384	296	476	939
growl	1.43945	273.2	255.7	349.9	469
growl	0.90039	1785.9	1806	2137.8	2631.7
growl	0.96875	1609.6	1800	2174.8	2634.4
growl	0.699219	823	814	993	1205
growl	0.710937	913	720	962	1243
growl	0.980468	1203.1	596.2	882.8	1147.3
growl	0.910156	992.5	302.8	585.4	816.9
growl	0.417968	1208	480	931	1236
growl	1.89062	1036.2	849.2	1088.7	1381.4
growl	0.929688	1177	901	1147	1394
growl	1.02	1158.7	944.7	1164.1	1375.4
growl	1.25	1291.9	472.3	1154	1394.2
growl	0.691406	1131	707	1045	1325
growl	0.351562	1135	874	1111	1296
growl	2.6875	376.8	388.2	817.5	1126.7
growl	1.3125	1356.5	397.6	892.9	1191.7
growl	1.53906	884.2	730.1	1255.6	1950.7
growl	1.50781	313	689	1227	1828
growl	1.42969	1420.5	1040.3	1513.3	2121
growl	0.945313	1069.9	748.9	997.9	1230
growl	1.39062	1065.8	562.5	1010.7	1405
growl	1.65625	802.7	582	910.4	1181.6
growl	1.80469	1067.9	561.8	932.6	1216.6
growl	1.625	1307.4	670.8	1123.7	1364.6
growl	0.749024	153	184	364	905
growl	1.00781	219.3	515.4	933.3	1349.8
growl	1.06396	223	477	974	1208
growl	0.99878	472	417	794	1170
growl	1.33301	246.9	421.9	990.5	1367.3
growl	1.43408	211.9	425.2	1063.8	1347.1
growl	0.601074	785	464	789	1138
growl	0.953125	907	736.1	909.7	1295.3
growl	0.600097	353.2	577.6	1165.8	1575.6
growl	2.30078	369.7	253.3	388.6	590.1
growl	1.73047	241.9	235.8	375.8	571.9
growl	3.19141	199.1	215.3	359.3	618.4
growl	1.17969	1189.7	786.6	1120.3	1453.4
growl	0.9375	1364	940	1361	1664
growl	0.476562	1300	1044	1310	1679
growl	0.851563	962.9	484.4	880.8	1213.9
growl	1.08594	150	622.4	1246.9	1681.6
growl	1.15137	997.2	530.9	939.3	1326.3
growl	0.94336	222	487	1013	1495
growl	1.04004	674.9	575.3	869.4	1555.7
growl	0.700195	1110	724	1099	1414
growl	0.939453	152.7	230.1	469	660.1
growl	3.04981	154	266.1	483.8	640.6
growl	1.40039	154.7	193.1	423.9	637.2
growl	1.12988	570.6	331	492.5	598.8
growl	2.0498	153.7	281.9	538.6	713.9
growl	1.12988	886.2	352.6	663.4	842.4
growl	0.75	1121.7	608.3	915.8	1124.4
growl	0.600586	966	495	923	1289
growl	0.899414	1055.1	600.2	1004.6	1183.6
growl	0.780274	1246	565	986	1243
growl	0.416992	1022	1022	1425	2016
growl	2.05298	177.3	495.6	1087.7	1677.9
growl	1.4602	860.6	781.9	1365.3	2117.6
growl	1.77808	239.2	637.2	1310.8	1876
growl	1.91894	241.5	625.4	1247.5	1749.5
growl	1.5271	280.6	528.2	1190.3	1686.9
growl	1.45996	296	570.6	1371.3	2026.8
growl	1.61792	1250.2	641.9	1165.4	1751.5
growl	1.56909	246.9	516.1	1130.4	2008.6
growl	1.82812	295.4	313.2	1141.9	1889.8
growl	1.31006	212.6	510	1162.7	1750.2
growl	0.255859	183	306	492	686
growl	0.85791	231	262	464	733
growl	0.970703	975	788	978	1152
growl	0.399414	1122	837	1110	1308
growl	1.17969	1027.5	780.5	985.8	1191.7
growl	0.960938	1509.3	765.1	1045	1430.6
growl	0.368164	651	632	960	1429
growl	0.378907	1071	600	861	1071
growl	0.703125	195	254	407	598
growl	0.557129	578	407	590	756
growl	0.277832	62.5	202.8	423.5	630.8
growl	0.729492	581	321	569	660
growl	0.34961	188	647	1798	2571
growl	1.38965	284.6	315.5	825.6	1374.7
growl	1.81934	238.2	316.2	744.9	1411
growl	1.58984	305.5	360.6	950.1	1470.3
growl	2.05078	1473.6	650	1161.4	1593.4
growl	0.630859	402	345	479	745
growl	0.949218	956	550	718	904
growl	0.851563	1003.3	707.2	1084.7	1606.9
growl	1.52344	148	196.4	308.8	415.8
growl	0.660157	336	492	964	1208
growl	1.21875	324	321	742	989
growl	1.19141	296	286.6	752.9	1098.1
growl	1.60938	288.6	312.2	798.7	1174.9
growl	0.398437	1162	838	1176	1491
growl	0.679687	212	254	531	645
growl	1.44922	286.6	325.6	922.5	1201.1
growl	1.03125	308	282	573	1075
growl	0.882812	341.1	240.9	363.3	520.8
growl	0.609375	296	294	409	710
growl	1.16016	333.7	259.7	407.7	633.2
growl	1.07812	265.8	263.7	357.9	548.4
growl	1.30078	1211	592	1060	1259
growl	2.37891	1428.9	486.1	1183.6	1506.3
growl	1.02734	763	491.8	633.2	763.7
growl	1.62891	1111.9	375.4	1135.2	1418.1
growl	1.33984	185.7	291.3	732.8	1421.8
growl	0.292969	272.5	281.2	699.1	1308.1
growl	1.35938	416.1	405.7	864.3	1463.2
growl	2.72266	139.9	489.8	948.1	1460.8
growl	1.70312	969.6	539	938.7	1205.8
growl	1.14844	390.2	355.2	850.5	1187
growl	1.10156	1336.4	492.5	1193	1389.5
growl	1.42969	148.7	178.3	343.8	573.9
growl	1.89062	965.9	743.9	973	1190.7
growl	1.01953	837	344	598	804
growl	0.632813	651	344	584	699
growl	0.449218	312	729	1322	2143
growl	0.710937	1318.2	781.9	1356.5	2273
growl	1.0625	1090.7	882.1	1263	1725.3
growl	1.36719	254	632	1146	1606
growl	0.9375	1392.2	907	1458.8	2256.9
growl	1.23047	650	668.2	1497.9	2791.2
growl	1.01953	890	588	903	1317
growl	1.16016	388.9	668.8	1357.2	2917
growl	0.371	29	63	234	465
growl	0.480469	67	69	234	429
growl	0.910156	1154.7	982.4	1397.6	2679.5
growl	0.984375	165.5	200.5	322.3	471.7
growl	0.539063	320	296	652	2203
growl	0.71875	1108	592	1162	2548
growl	0.476562	1045	989	1181	2263
growl	4.27344	1140.5	1119	1934.6	2781.8
growl	1.46875	310.8	944.7	1986.4	2930.5
growl	0.453125	231	258	360	557
growl	0.554687	989	699	1127	1644
growl	0.726563	1010	532	1016	2244
growl	1.375	238.2	424.6	1065.8	2695
growl	1.39062	314.9	331.7	1008	2193.6
growl	1.22656	331	549.7	1198.4	2200.4
growl	0.882812	1170	880	1248	2088
growl	0.984375	1022.8	1014	1378.1	2618.9
growl	0.664063	1162	1069	2059	2952
growl	1.25	943.4	929.2	1728.7	2914.3
growl	1.3125	1017	845	1448	2741
growl	0.945312	816.9	985.8	1930.5	2876
growl	0.851563	861	905	1531	2701
growl	0.4375	211	261	440	733
growl	1	191.1	351.2	705.2	1241.5
growl	0.890625	1112.9	744.2	1008	1256.3
growl	0.585937	962	713	966	1406
growl	0.8125	1049.7	796	997.9	1178.9
growl	0.921875	1110	574	1106	1950
growl	0.710938	172	438	1195	2468
growl	0.632812	161	192	292	473
growl	0.339844	218	228	425	651
growl	2.09766	183	670	1348	2519
growl	0.5	1092	616	1142	1631
growl	1.12891	131.2	399.7	689	1152
growl	1.41016	411.1	507.3	958.9	1534.9
growl	0.769531	713	694	934	1644
growl	0.867188	1087	703	940	1165
growl	1.28906	831	703.8	943.4	1160.1
growl	0.8125	1263	648	1152	1553
growl	1.14062	266.4	477.7	872.7	1514.7
growl	1.26562	225.4	460.2	858.6	1591.4
growl	1.25	195.8	239.5	378.8	617.7
growl	2.78906	204.2	204.5	309.5	594.8
growl	1.38281	189	284.6	510	720
growl	0.439453	1356	1129	1402	1768
growl	0.820312	695.7	722	1427.2	2151.9
growl	0.701172	403	611	1363	2503
growl	0.480469	1117	570	1028	1566
growl	1.2207	1286.6	993.8	1286.6	2246.8
growl	0.570312	409	596	1204	2485
growl	1.5	1052.4	953.5	1408.4	2466.8
growl	0.869141	293	263	352	507
growl	1.78906	288	860.6	1338.4	2222.6
growl	1.78125	278.2	823.9	1403.6	2110.2
growl	1.54883	256.3	839.4	1331	2365.6
growl	0.849609	1086	792	1310	2114
growl	0.609375	312	454	999	1632
growl	0.359375	309	274	395	576
growl	1.82031	375	472	915	1991
growl	0.859375	266	655	1125	2119
growl	0.761719	1172	877	1304	2570
growl	0.609375	1095	707	1133	1989
growl	0.5625	386	742	1430	2647
growl	0.902343	923.9	687	1074.6	2264.3
growl	0.679687	185	460	1297	2204
growl	0.898438	296	483	936	1555
growl	0.992187	1038	546	877	1208
growl	1	1117	896	1219	1830
growl	0.851562	794	693	927	1314
growl	1.05078	202.5	708.5	1272.4	2085.3
growl	1.19141	1006.6	681.6	1157.4	1741.4
growl	1.23047	261	858.6	1477.7	2149.9
growl	2.52734	59.5	235.1	1146.9	2425.1
growl	1.55859	540.6	559.1	1275.5	2300.6
growl	1.58984	194.1	1098.8	1676.2	2714.1
growl	0.898437	258.3	493.2	1062.5	1726.6
growl	1.48047	1285.5	656.7	1297.7	1911.4
growl	1.32031	247.6	880.1	1308.8	1948.7
growl	1.05859	267	632	1406	2032
growl	1.14062	278.5	687	1565.1	2743.4
growl	1.16016	977.7	879.4	1345.8	2295.3
growl	1.14062	1041	736	1091	2110
growl	1.30078	989.1	818.9	1435.9	2641.8
growl	0.871094	1028	985	1092	2231
growl	1.19824	187.7	205.9	324.3	498.6
growl	3.81543	153.4	169.9	253	457
growl	3.75	1240.8	573.9	1049.7	1486.4
growl	1.19922	1144.6	594.1	1207.8	1705.1
growl	1.60059	330	442.4	1014.7	1659.7
growl	1.50977	314.9	427.2	1071.9	1662.7
growl	1.55957	160.1	298.1	731.1	1489.4
growl	2.04004	166.2	471	1064.5	1596.8
growl	1.75977	183.7	549.7	1123.7	1624
growl	1.63965	688	555.1	925.2	1549.3
growl	1.79004	326.3	710.9	1597.8	2421.4
growl	1.63965	1399.3	731.4	1523.8	2337.6
growl	1.33984	113	566.5	1254.9	1812.8
growl	0.878906	297	561	1162	2330
growl	0.558594	320	705	1200	1803
growl	0.621093	1010	884	1386	2111
growl	0.480469	1103	775	1141	1927
growl	0.890625	1046.3	907.7	1181.6	2323.5
growl	0.5	1158	636	1153	2450
growl	0.988281	768	643	991	1468
growl	0.640625	1165	811	1157	1818
growl	0.628906	1418	1287	1909	2608
growl	1.55078	296.7	867.3	1582.6	2857.1
growl	1.08594	777.8	706.5	1345.8	2412.3
growl	0.5625	934	589	979	1919
growl	1.41406	728.7	709.9	1022.8	1556.4
growl	0.523437	705	711	1380	2298
growl	0.882812	421	740	1286	2141
growl	1.17969	942	557.1	974.3	1335
growl	0.990235	1004.6	621.7	1051	1717.9
growl	1.48047	306.1	452.8	1255.6	2273.7
growl	1.77149	269	279	344	616
growl	0.789062	997	912	1458	2686
growl	0.699219	1030	785	1211	2260
growl	0.628906	300	370	1710	2310
growl	0.769531	732	585	1137	2589
growl	1.32031	668.8	645.3	1329	2316.1
growl	0.589844	1134	1134	1409	2446
growl	0.808594	931	798	1278	2718
growl	0.871094	1183.6	549.7	1242.8	1880.7
growl	1.61719	351.9	594.1	1749.5	2927.8
growl	0.601563	130	405	714	1531
growl	0.453125	359	357	658	1465
growl	1.77344	274.5	633.8	1255.6	2655.9
growl	2.4375	282	488	1180	2454
growl	1.61719	273	800	1729	2709
growl	2.08594	172	917	1659	2768
growl	0.6875	240	397	1481	2692
growl	0.492188	289	335	1160	2127
growl	0.5	312	231	335	493
growl	0.460937	1092	920	1219	2333
growl	0.9375	948.1	838.4	1116.3	2494.4
growl	0.453125	1550	549	1173	1711
growl	0.679687	862	756	1157	2088
growl	0.664062	1009	806	1359	2616
growl	0.585937	1056	756	1110	1652
growl	1.05078	261.7	389.6	1583.3	2431.9
growl	1.03906	1469	823	1154	1571
growl	1.48828	275.8	806.8	1441.3	2262.3
growl	1.76953	532.6	571.3	1139.9	2129.4
growl	1.37109	289.3	520.1	1178.2	1810.1
growl	1.34766	275.8	450.1	1236.8	1990.4
growl	1.21094	341.1	415.8	1124.4	1991.1
growl	1.47266	320.3	927.9	1673.8	2811
growl	1.89062	202.8	887.9	1444.4	2556.3
growl	0.972657	131.8	808.8	1559.1	2304
growl	1.23047	324	378	986	1348
growl	0.859375	666.1	314.2	611.6	750.2
growl	0.40625	947	320	511	845
growl	0.765625	317	292	345	457
growl	0.796875	664.8	332.4	560.5	684.3
growl	0.757812	645	772	1131	1940
hicups	0.128	446	314	489	694
hicups	0.128906	500	392	468	522
hicups	0.148438	473	387	468	527
hicups	0.152344	516	425	500	608
hicups	0.183594	462	425	516	753
hicups	0.160156	624	430	565	635
hicups	0.140625	430	370	450	730
hicups	0.136718	450	370	460	770
hicups	0.136719	452	349	441	554
hicups	0.212891	565	500	565	608
hicups	0.213868	511	489	522	629
hicups	0.214355	570	479	576	656
hicups	0.246094	710	645	715	780
hicups	0.195801	613	559	629	737
hicups	0.118164	651	602	656	715
hicups	0.136231	441	344	436	549
hicups	0.214844	226	247	446	699
hicups	0.164063	650	600	650	690
hicups	0.140625	670	610	680	740
hicups	0.172	882	861	899	942
hicups	0.125	425	333	403	462
hicups	0.164062	301	263	317	565
hicups	0.148437	247	236	269	425
hicups	0.203125	301	263	306	613
hicups	0.132813	366	279	355	446
hicups	0.148437	403	360	403	441
hicups	0.148438	390	370	410	470
hicups	0.1875	430	371	473	834
hicups	0.140625	382	360	392	452
hicups	0.203125	764	629	759	850
hicups	0.179687	382	355	392	511
hicups	0.195312	306	322	425	732
hicups	0.164062	376	301	392	597
hicups	0.164063	656	608	656	715
hicups	0.167	761	363	608	775
hicups	0.1875	446	382	457	602
hicups	0.257813	436	366	436	640
hicups	0.195312	403	339	409	581
hicups	0.179688	376	376	457	737
hicups	0.195312	382	392	559	726
hicups	0.109	355	328	382	511
hicups	0.144	452	387	468	683
hicups	0.125	457	403	473	554
hicups	0.152	446	363	479	842
hicups	0.129	376	360	441	672
hicups	0.128906	532	387	500	581
hicups	0.133	524	352	523	748
hicups	0.269531	772	551	769	829
hicups	0.145	729	457	729	759
hicups	0.156	457	392	495	726
hicups	0.203125	446	387	457	689
hicups	0.137	748	382	724	785
hicups	0.191406	468	441	500	807
hicups	0.148438	473	403	511	802
hicups	0.179688	441	398	479	699
hicups	0.238281	441	382	441	511
hicups	0.230469	441	392	452	705
hicups	0.230468	355	355	441	667
hicups	0.240234	427	401	495	710
hicups	0.220703	570	452	570	726
hicups	0.220703	500	355	500	629
hicups	0.210937	441	436	500	672
hicups	0.171875	312	306	328	511
hicups	0.16	309	301	374	546
hicups	0.140625	301	296	322	780
hicups	0.160157	301	296	322	549
hicups	0.144	296	296	322	414
hicups	0.167968	301	290	328	430
hicups	0.140625	306	296	371	484
hicups	0.199218	317	301	360	414
hicups	0.183594	312	306	360	506
hicups	0.210937	371	322	376	565
hicups	0.199219	371	312	371	398
hicups	0.191406	392	296	382	414
hicups	0.171875	398	301	398	602
hicups	0.160156	392	328	403	683
hicups	0.160156	409	296	392	500
hicups	0.199219	403	371	409	559
hicups	0.191406	285	290	371	581
hicups	0.210938	333	290	349	419
hicups	0.210938	409	306	376	425
hicups	0.230469	285	274	301	425
hicups	0.191406	301	301	387	656
hicups	0.167969	301	328	430	624
hicups	0.28125	376	371	425	592
hicups	0.15	298	301	384	586
hicups	0.222656	371	376	436	683
hicups	0.242188	366	312	387	613
hicups	0.210937	306	306	366	495
hicups	0.207031	392	344	398	446
hicups	0.199218	430	312	414	624
hicups	0.160156	312	312	333	549
hicups	0.230469	312	296	349	635
hicups	0.191406	360	322	371	532
hicups	0.160156	312	306	376	651
hicups	0.210938	312	312	376	549
hicups	0.25	320	304	341	511
hicups	0.171875	371	333	382	436
hicups	0.179688	371	312	371	468
hicups	0.191407	290	285	322	392
hicups	0.28125	296	290	322	527
hicups	0.21875	403	392	414	662
hicups	0.191407	306	312	376	629
hicups	0.191406	360	360	419	672
hicups	0.25	306	301	360	538
hicups	0.191406	450	400	460	490
hicups	0.15039	398	371	446	586
hicups	0.169922	436	441	532	678
hicups	0.226562	387	333	403	689
hicups	0.185547	371	349	398	672
hicups	0.266601	312	312	333	462
hicups	0.234375	322	328	387	602
hicups	0.270508	392	371	409	613
hicups	0.240234	357	347	395	732
hicups	0.230469	306	344	398	629
hicups	0.239257	355	360	392	506
hicups	0.209961	392	371	403	629
hicups	0.169922	360	366	403	675
hicups	0.109375	500	457	522	715
hicups	0.109375	387	387	452	543
hicups	0.125	390	380	430	510
hicups	0.148438	382	376	409	565
hicups	0.140625	510	320	440	530
hicups	0.093	390	360	410	540
hicups	0.101	462	382	446	554
hicups	0.128906	339	344	452	667
hicups	0.25	414	339	409	489
hicups	0.199219	371	344	414	500
hicups	0.25	306	339	419	527
hicups	0.148438	306	344	430	516
hicups	0.171875	366	349	419	522
hicups	0.199219	366	333	398	500
hicups	0.210938	371	333	403	495
hicups	0.210938	360	328	382	489
hicups	0.171875	366	349	409	516
hicups	0.21875	360	322	382	479
hicups	0.199219	306	312	360	446
hicups	0.160156	360	322	387	500
hicups	0.179687	306	312	376	489
hicups	0.098	371	333	387	479
hicups	0.113	410	350	410	460
hicups	0.109	414	285	414	495
hicups	0.160156	382	322	403	527
hicups	0.152344	322	306	339	484
hicups	0.152344	317	290	392	506
hicups	0.210937	382	344	414	484
hicups	0.148438	322	339	441	549
hicups	0.199219	366	360	414	624
hicups	0.148438	333	339	376	543
hicups	0.121094	322	333	376	511
hicups	0.179688	328	333	371	500
hicups	0.152344	312	306	349	452
hicups	0.210938	269	258	333	457
hicups	0.230469	301	279	312	398
hicups	0.238281	495	296	419	522
hicups	0.1875	306	269	312	387
hicups	0.148438	274	253	296	392
hicups	0.148438	285	290	382	672
hicups	0.117188	306	285	317	559
hicups	0.140625	301	285	312	376
hicups	0.148438	290	274	306	366
hicups	0.140625	322	296	328	398
hicups	0.210938	306	301	322	479
hicups	0.179687	312	312	333	419
hicups	0.121094	296	306	360	721
hicups	0.148437	339	328	366	457
hicups	0.152344	306	312	344	457
hicups	0.222656	322	296	328	425
hicups	0.230469	304	282	309	406
hicups	0.148438	279	279	301	392
hicups	0.160157	247	242	258	436
hicups	0.109375	258	242	269	387
hicups	0.226562	253	253	301	500
hicups	0.257813	269	263	301	382
hicups	0.222656	330	290	330	370
hicups	0.140625	360	328	360	387
hicups	0.132813	366	344	398	543
hicups	0.199219	360	344	371	392
hicups	0.27	360	269	363	557
hicups	0.148437	344	349	392	436
hicups	0.160156	355	349	392	446
hicups	0.191406	344	339	371	430
hicups	0.171875	376	360	403	538
hicups	0.152343	376	360	419	527
hicups	0.196	429	339	430	592
hicups	0.148437	366	360	376	403
hicups	0.180413	430	430	510	730
hicups	0.12735	414	376	414	479
hicups	0.137958	450	440	500	600
hicups	0.159179	430	403	452	608
hicups	0.148568	522	436	527	608
hicups	0.191021	479	398	506	624
hicups	0.1698	532	484	543	732
hicups	0.204	462	331	522	694
hicups	0.233	296	209	339	516
hicups	0.277832	328	258	333	554
hicups	0.17334	290	231	317	570
hicups	0.114	597	516	592	672
hicups	0.103	312	290	339	414
hicups	0.11	479	419	489	608
hicups	0.098633	479	419	484	602
hicups	0.14502	306	301	322	473
hicups	0.180176	301	290	317	403
hicups	0.157226	296	290	312	398
hicups	0.134277	301	290	317	398
hicups	0.163086	301	296	328	446
hicups	0.12793	301	290	322	403
hicups	0.169921	511	489	565	672
hicups	0.189453	436	436	538	780
hicups	0.164063	468	403	479	586
squeak	0.33	360	357	519	705
squeak	0.138672	317	285	328	430
squeak	0.088	441	425	581	764
squeak	0.083	457	457	516	640
squeak	0.108	549	339	516	645
squeak	0.114	567	452	532	662
squeak	0.321	570	384	567	724
squeak	0.35	528	427	535	695
squeak	0.133	613	467	574	652
squeak	0.152	532	379	484	613
squeak	0.258	578	465	589	737
squeak	0.161	368	312	503	718
squeak	0.115	678	425	624	694
squeak	0.179	667	468	656	764
squeak	0.236	619	371	565	667
squeak	0.117	958	392	737	915
squeak	0.317	597	371	473	586
squeak	0.245	524	401	527	594
squeak	0.094	594	427	557	645
squeak	0.114	578	497	602	769
squeak	0.121	624	446	616	759
squeak	0.229	562	430	554	662
squeak	0.269	492	368	473	546
squeak	0.21	511	312	457	565
squeak	0.111	541	446	543	608
squeak	0.119	218	212	290	419
squeak	0.174	597	471	589	710
squeak	0.13	551	503	557	629
squeak	0.258	573	538	597	718
squeak	0.18	293	244	422	551
squeak	0.175	503	360	554	694
squeak	0.046	479	355	479	635
squeak	0.103	253	269	446	613
squeak	0.108	473	301	479	705
squeak	0.123	597	473	597	753
squeak	0.105	769	549	654	785
squeak	0.076	796	527	662	796
squeak	0.162	586	484	624	780
squeak	0.076	522	484	586	724
squeak	0.059	899	543	705	888
squeak	0.051	732	484	705	802
squeak	0.047	650	620	670	880
squeak	0.064	640	629	683	834

## Sheet: Pulsative calls
calltype	dur	PR	Fmax	q25	q50	q75
rumble	1.25	17.8571	216.6	213.3	260.4	421.2
rumble	1.5293	9.07029	242.2	211.6	257.3	454.8
rumble	0.90039	13.75	235.5	242.9	401	734.1
rumble	1.14062	16.9133	292.7	287.3	563.2	757
rumble	0.589844	16.8675	279	218	271	331
rumble	0.628907	18.1087	353	364	596	855
rumble	0.949219	12.4828	141.3	237.5	354.6	478.4
rumble	0.410156	10.4031	121	227	472	598
rumble	1.12109	18.9439	144	153	251	529
rumble	1.39062	14.6718	162.8	196	294	421
rumble	1.5293	12.7877	228.7	211.9	415.1	835
rumble	1.16992	19.2308	110	118	185	290
rumble	1.39062	21	109	155	315	632
rumble	1.01953	18.4984	149	202	365	600
rumble	1.04688	14.2776	227	225	370	650
rumble	0.644531	16.3043	232	215	378	566
rumble	0.28	16.1943	279	228	331	602
rumble	1.4502	14.1369	166.2	184.3	288	473
rumble	0.715	22.7	282	285	375	615
rumble	0.316	20.7	220	223	333	511
rumble	1.76562	22.116	176.3	211.6	391.2	598.8
rumble	1.77344	14.9393	134.2	160.4	243.9	487.5
rumble	1.42188	13.087	214	184	275	684
knock	1.40601	5.66038	374
knock	0.666016	5.34759	378
knock	0.962036	6.24298	300
knock	0.906983	5.97729	310
knock	0.552979	5.73066	339
knock	0.628907	4.158	347
knock	1.18018	6.24025	304
knock	0.812011	7.20461	380
knock	1.20605	5.81959	335
knock	0.861328	7.42312	317
knock	0.822265	7.33138	340
knock	1.14941	6.86275	300
knock	0.478516	7.43494	325
knock	1.22949	6.36364	309
knock	0.960938	4.86618	353.2
knock	0.458985	6.45161	339
knock	0.28125	6.45161	339
knock	0.679688	7.33138	302
knock	0.519532	6.08519	337
knock	0.910156	6.26566	236
knock	1.73047	6.95322	218.3
knock	0.890625	6.16523	232.1
knock	1.66016	7.18485	318.9
knock	1.36719	5.59105	1148.6
knock	1.07812	7.5188	318.9
knock	0.460938	6.66667	306
knock	0.671875	6.26959	806.1
knock	1.5	7.70308	569.9
knock	2.75781	7.52729	716.6
knock	0.5	7.61421	402
knock	0.519531	6.89655	402
knock	1.64844	5.17464	746.2
knock	3	4.57103	390.9
knock	2.39062	4.43066	296.7
knock	0.56836	6.22407	1009
knock	1.37012	5.78512	952.1
knock	1.09961	9.09091	1322.9
knock	0.59961	5.84795	292
knock	1.54004	6.86342	302.1
knock	0.860352	4.54545	321
knock	0.919922	4.69484	349.2
knock	0.530274	4.64037	322
knock	2.7207	8.57366	615.3
knock	1.05078	5.70776	303.4
knock	1.44922	8.20283	1285.9
knock	1.35156	7.96178	1152
knock	1.07031	9.25926	1337.7
knock	0.519531	9.52381	992.1
knock	1.10938	7.21649	1511.3
knock	1.76953	7.8219	948.8
knock	1.16016	8.79121	960
knock	3.67969	9.17176	1139.4
knock	0.277344	12.2699	320
knock	6.53125	8.84304	976.7
knock	1.53125	8.40336	1065.8
knock	0.621094	6.12245	293
knock	0.734375	6.55738	724
knock	0.758	6.08828	990
knock	0.851563	7.98935	971
knock	1.00781	8.57143	301.4
knock	3.67188	7.39426	910.4
knock	0.734375	6.44122	1153
knock	0.492187	6.06061	1472
knock	2.66406	7.85238	607.6
knock	1.07031	7.27651	418.5
knock	2.31103	8.78156	304.8
knock	0.84375	6.82128	271
knock	1.14307	7.57576	281
knock	3.10303	8.04559	1086
knock	2.29004	8.60832	1044.3
knock	1.64844	5.76369	347
knock	1.80859	6.47059	1331
knock	4.28125	5.04808	493.5
knock	4.59766	7.17972	1419.8
knock	1.51953	6.42674	1298
knock	1.10938	7.7316	1713.5
knock	4.51	5.42495	532.6
knock	2.51953	8.4246	1101.2
knock	1.05859	5.49451	1079.3
knock	0.679687	4.91803	777
knock	1.49219	7.58294	2096.7
knock	2.51953	7.61421	1937.6
knock	2.35938	8.21543	1928.2
knock	2.69922	8.51927	1295.3
knock	4.30078	8.7146	1636.1
knock	1.23438	7.14286	297.4
knock	2.3125	6.81818	349.9
knock	2.82031	5.97015	371.4
knock	1.54688	7.40741	477
knock	1.5	7.25953	284.6
knock	0.914062	7.41656	281.2
knock	1.41406	3.125	312.2
knock	4.07031	7.55668	314.2
knock	2.01685	7.93651	847.8
knock	1.35889	8.26446	1097.5
knock	0.632812	7.66284	405
knock	0.992187	6.46552	1257
knock	0.528321	9.28074	1100
knock	0.613281	7.66284	954
knock	1.98145	6.38638	863
knock	1.99024	8.3682	1438
knock	0.609375	7.8125	1188
knock	3.375	5.66572	914.4
knock	1.37695	5.63607	298.7
knock	1.76099	5.94354	240
knock	1.29297	5.24476	281
knock	0.510742	4.9505	409
knock	1.12988	4.44444	265
knock	1.07031	8.3682	1752.9
knock	1.85156	7.99201	2202.4
knock	0.460938	5.73066	363
knock	0.423828	11.0701	411
knock	4.73828	9.07323	1182.6
knock	1.82031	7.05882	516.7
knock	1.87012	5.84795	1274.4
knock	1.24023	6.43087	247.6
knock	1.03906	7.1599	830.3
knock	4.50781	5.05747	772.5
knock	1.69922	5.76923	241.9
knock	3.76953	6.95364	1124.2
knock	1.32812	7.35294	985
knock	9.24219	5.32446	898.25
knock	0.847656	5.47945	306.1
knock	1.16016	5.61798	357.3
knock	1.3125	4.16667	309.5
knock	16.6484	4.61129	791.63
knock	3.6875	7.45527	466.3
knock	3.02734	5.67537	467
knock	3.64062	5.35874	654.2
knock	0.832031	5.39811	427.9
knock	9.64062	6.07223	1234.45
knock	7.10156	5.26316	347.2
knock	1.59766	6.25	368
knock	4.82031	5.61798	1017.4
knock	4.83984	6.20476	1279.8
knock	0.933594	6.17284	1100.8
knock	0.621094	5.55556	1242
knock	2.26953	5.97015	973.7
knock	0.839844	5.71429	246
knock	1.73047	5.17241	930.6
knock	0.792969	6.08828	238
knock	3.26953	7.08763	947.7
knock	2.08984	6.66263	277.2
knock	1.63281	4.80769	346.2
knock	2.44141	4.28266	940.3
knock	1.49219	6.11621	931.9
knock	0.78125	6.72269	293
knock	1.94531	5.84795	1391.9
knock	1.75	6.86813	341
knock	2.38281	5.81818	337
knock	0.640625	7.87402	503
knock	3.375	9.375	392.9
knock	2.125	8.45771	958.9
knock	2.10938	7.17949	1321.9
knock	2.17188	5.39216	376.1
knock	1.27344	5.76923	462.2
knock	1.10938	5.29	1005
knock	0.84375	5.88235	240
knock	0.679687	5.76923	337
knock	1.72656	7.54717	337.1
knock	6.22656	7.38007	1014
knock	0.859375	8.57143	228
knock	0.960938	5.86166	1018.7
knock	1.78125	6.8306	1187
knock	4.75	6.09756	2230.3
knock	2.67969	5.95948	795.3
knock	0.921875	8.66337	820.2
knock	1.47656	9.06344	259
knock	0.945312	6.68449	1202.4
knock	1.26953	9.27487	1351.8
knock	0.86914	6.5445	645.9
knock	1.78906	6.58683	968.3
knock	2	5.45455	516.4
knock	2.64062	4.8583	314.5
knock	0.529297	5.49451	290
knock	1.34961	5.90319	345.8
knock	5.14844	7.89422	1051.4
knock	1.60156	5.26316	995
knock	2.64062	7.03235	1017
knock	2.66016	6.25	793.3
knock	1.85156	5.74713	344.8
knock	2.03906	8.16327	279.5
knock	2.28125	8.91365	1411
knock	0.821289	7.73994	270
knock	3.59961	6.38298	424.6
knock	1.7207	9.33333	300.7
knock	9.88086	7.53425	381.37
knock	0.96875	5.14139	357.3
knock	0.800781	6.89655	1040
knock	1.16016	8.8845	865.3
knock	2.1875	8.73587	345.2
knock	3.64062	8.63465	782.2
knock	1.33984	9.30233	990.5
knock	0.511719	9.82801	1165
knock	1.14844	9.12779	791.3
knock	1.42969	10.0077	936.6
knock	2.05859	8.72093	1438
knock	1.60938	6.44238	318.2
knock	1.42969	7.99361	307.5
knock	0.738281	5.05051	352
knock	2.16797	9.55414	401
knock	2.79688	8.66943	685
knock	3.57812	8.08781	749.7
knock	1.08594	7	1153.3
knock	1.30322	6.82594	359.3
knock	4.47998	6.87916	1192
knock	1.48877	5.88235	581.3
knock	7.04541	5.38462	879
knock	0.555	6.47948	325
knock	2.41992	7.11111	334.1
knock	1.58984	8.45503	471.7
knock	1.56055	7.77385	590.8
knock	1.61133	7.77706	1341.1
knock	1.08984	6.50054	365.3
knock	0.679687	5.46448	477
knock	2.07812	5.68828	257.7
knock	1.83203	4.81431	1012.7
knock	0.835937	4.28571	336
knock	0.75	6.18238	535
knock	1.91406	5.17241	228.7
knock	2.42969	5.19481	572.3
knock	4.11719	7.71208	382.2
knock	1.53125	5.87851	209.9
knock	0.632812	6.25	632
clap	7.32	1.93879
clap	5.54688	1.65138
clap	7.03906	1.7316
clap	6.49024	1.45
clap	5.71	1.63
clap	4.015	1.81
clap	3.75	1.66667
clap	6.91016	1.6
clap	4.21875	1.58
clap	4.41016	1.87
clap	2.25	1.45278
clap	6.08	1.82
clap	2.6	1.92753
